# Supplementary material for: Expression Patterns and Identified Protein-Protein Interactions Suggest That Cassava CBL-CIPK Signal Networks Function in Responses to Abiotic Stresses
Source: Front Plant Sci. 2018 Mar 2;9:269. doi: 10.3389/fpls.2018.00269 (PMC5841119; doi:10.3389/fpls.2018.00269)
Supplement: Table S1 — Primers used in this study. [file Table1.XLS]

## Sheet: Sheet1
Table S1	Primers used in this study
gene	forward primer sequence (5'-3')	reverse primer sequence (5'-3')	use
MeCBL1	CGGAATTCATGGGCTGCGCTAGTTCTAAAG	CGGGATCCTCAGGTAGCAATTTCATCCAC	Yeast two hybrid system
	CGGCTGTTATGAGGAGTTTC	GTCGTTGTGATGTCCCTTAGAT	RT-PCR
	TGTCTTCCATCCCAACAGTCCA	ACCTCTTGCCGCTCAATAAATC	Real-time PCR
MeCBL2	CGGAATTCATGTTGCAGTGCATAGAGG	CCCTCGAGTTACATGTCATCAACTTGCGAG	Yeast two hybrid system
	TTTGTTTCACCTCCTGTCTTTC	TTCTTCCCTACTACGATGTTTTG	RT-PCR
	GAAAGACAGGAGGTGAAACA	CAGAAGAGATGGATGGCGGA	Real-time PCR
MeCBL4	CGGAATTCATGTTAGTTGCTTTCAAACG	CGGGATCCCTAGATTTCCGTATCTTCAACTTC	Yeast two hybrid system
	CTTTGACACTAAGTCCCTCCAC	GTTCTTGCTGCTGAAACACCT	RT-PCR
	AACCCACTGTTCTTGCTGCT	TCCTTCTATTTCTGTTCCTG	Real-time PCR
MeCBL5	CGGAATTCATGTTACTTGCTTTCAGAG	CGGGATCCTTAGACTTCTGAATCTTCAA	Yeast two hybrid system
	ATGTTACTTGCTTTCAGAGGTTG	ATTCATTCAGAAGTGCCAACA	RT-PCR
	ATCTTTCATCCCAATGCTCCT	CTTATCTACAATCATCTCAAT	Real-time PCR
MeCBL6	CGGAATTCATGGATTCAACGAGGAGCTC	CGGGATCCTCAGTCATCAACTTCAGTG	Yeast two hybrid system
	TCAAATCATACAACCTAAATGCGAAG	CCCAAGCGAAAGACTCTGTGC	RT-PCR
	AGAACTCCAGCAAGCAAAAAC	AGTCTCTCTCAAATCATACAA	Real-time PCR
MeCBL8	CGGCTCGAGCTAGTCTGGAACTTCAGTG	ataCATATGATGCGAGCTTTCAAAGGCTG	Yeast two hybrid system
	TGATGTCAAGCGTAATGGAGT	TAGAGTTAGTTCCTTGAGATACGG	RT-PCR
	CTTGAAGCAATCCAGAAAACA	ATTCTGCTTACTGCTATTTCT	Real-time PCR
MeCBL9	CGGAATTCATGGGCTGCTTTAGTTCT	CGGGATCCTCAGGTAGCAATTTCATCCACC	Yeast two hybrid system
	ATAAATAAGGAGGAGTTTCAGC	GGACGAAGTTCTGCCATT	RT-PCR
	AAGAACAGAAAGAAAGAGAGT	CATAAAGCCTAAATGAAAAGT	Real-time PCR
MeCBL10	CGGAATTCATGAATTTCTCCTACAATTCT	CCCTCGAGTCAGTCTTCAACCTCAGTGTTGA	Yeast two hybrid system
	AACTCCTAATGGCGAGAATC	AATACGGTGGTTATGTCCTTC	RT-PCR
	CTTGGACTATTGGAGAGCGGA	TCAGTGAAGCGGTAAGCGTTT	Real-time PCR
	CGGAATTCATGAATTTCTCCTACAATTCT	ATAGTCGACTCAGTCTTCAACCTCAGTGTTGA	Yeast complementation test
MeCIPK1	CGGAATTCATGCGACTTGGTAAGTATG	ATAGTCGACTCACACTTGTGCGGTCAG	Yeast two hybrid system
	TGATGATATACACATTGACAAT	GTGCGGTCAGCAGTCCTTGAC	RT-PCR
	ACCTGCGGAAGTCCTAACTATGT	GTTTTGAGCACCTGGCGATA	Real-time PCR
MeCIPK2	CGGAATTCATGGAAAACAAAGGGAACG	ATAGTCGACTTAAAGCTCCTGCTGCTC	Yeast two hybrid system
	AGGGATTTAGAAAGCCAATCC	GCTGCTCCTCTTGTTTTAGTA	RT-PCR
	TCTGGATTGTGACGCTGTGAA	GCCCGCATCCTTCTTCTTTA	Real-time PCR
MeCIPK3	CGGAATTCATGAGTCAACCTAAAATCAAG	ATAGTCGACTCATGCACATGCACAACCAC	Yeast two hybrid system
	AGATTATAAGCCTCCTGTCTT	TCATGCACATGCACAACCACAC	RT-PCR
	CTCTTGCCCTCCTTGGCTTTC	CTGCTGGATGTTCTTCCTTCTTCTC	Real-time PCR
MeCIPK4	CGGAATTCATGGAACCATCACGGGCTC	ATAGTCGACTCATTGAAGAACAACATC	Yeast two hybrid system
	TCTGAAGAGTTATGAATTACC	AGAACAACATCTTGAAGTCC	RT-PCR
	GGCTCGCCGCTACTTTCAAC	CTTTCGCACCGTCGTATCCC	Real-time PCR
MeCIPK5	CGGAATTCATGGAAGAGAGGCATGTTC	CGGGATCCCTATAATGAGGTTTGATTTTC	Yeast two hybrid system
	GCAAGGGATTCACAAGACCAC	GGCTGCAAACGGTGTCACCTT	RT-PCR
	TAGCAGAGGCGTTTGTCATCG	ACTGCGTATGAAGAAGCCCG	Real-time PCR
MeCIPK6	CGGGATCCGTATGGGAGAAAGGCGCAGAG	AACTGCAGTCAAGCAATAGTTGAATTA	Yeast two hybrid system
	ATCAATGCCTAAAACTATAAG	GCAATAGTTGAATTATCAGC	RT-PCR
	AGAGTTTATTTCCAGCAGTTGAT	ACTGAGTCCGAAATCCGTAA	Real-time PCR
MeCIPK7	CGGAATTCATGGAACCACGGGCTCAGC	CGGGATCCTCACATAGAATCATTATGCC	Yeast two hybrid system
	GCATGTTCGAATTAGAACATG	ATGCCATTGAAGAACAACATC	RT-PCR
	TCTTGACCCGAATCCCTCTAA	CAATACCAGAAGCAACCTCCC	Real-time PCR
MeCIPK8	GACTAGTATGGTGGTAAGGAAAGTAGGC	CCCTCGAGTCAACGTCTTCTGCTCTTTGAC	Yeast two hybrid system
	TGTTCCTGCAAGGCTTATTG	TTGGTAATCTTAGATTTGCTT	RT-PCR
	TCTGGTCCTGTGGGGTCATC	ATCCACATCATCCAGGTTCACAT	Real-time PCR
MeCIPK9	CGGAATTCATGAGCGTGAAGGCACCTTC	CGGGATCCCTACGTTCCGTCAGATTTC	Yeast two hybrid system
	AGCAGGGAGATGATGTAAATC	GTCAGATTTCCAGACTACATC	RT-PCR
	CATCAAACATCCGAACGTCAT	TATCTCCTTGCCTCATCCTCTT	Real-time PCR
MeCIPK10	CGGAATTCATGGAACACAAACCTGGTATC	ATAGTCGACCTATGTCATTACTGCAGATG	Yeast two hybrid system
	TCGGAGGCAAAGCAGGAGTC	GGCTGCAGTAGTTGTTCACCT	RT-PCR
	GGCAAAGCAGGAGTCAGTCAA	TGCCTTCCTGTAGACTTTCCATTT	Real-time PCR
MeCIPK11	CGGGATCCGTATGGCGGATCAGGAACCAACC	AACTGCAGTTAACTGCTGATCGGATAA	Yeast two hybrid system
	GGATTACAAAGGGATGAAGTT	ACTGCTGATCGGATAATCAGT	RT-PCR
	AAAAGGATTACAAAGGGATGA	ACTCACAGGACACGAAACG	Real-time PCR
MeCIPK12	CGGAATTCATGGCAACCAAAATTCACAG	CGGGATCCCTATTCGGTATCCGAAGGTA	Yeast two hybrid system
	AACTCGAAGAAGGATTACTTC	ATTGTAAAGGTTCAGTAGGT	RT-PCR
	AGAGCGTTGCCATCAAAGTTAT	ACCTTCCCTTAGCGACCTTATT	Real-time PCR
MeCIPK13	CGGAATTCATGGAGCATAAAGGCAATG	ATAGTCGACCTATGACGAATGCGCCTG	Yeast two hybrid system
	AGAAAGAGTTGAACAGACCT	GCGCCTGTTGTTGTTTCTGCT	RT-PCR
	ATGACTTTGGGCAGTTGTTTAG	GCAACATCTTCTTTGAGCCTTC	Real-time PCR
MeCIPK14	AGCCATATGATGGCGGAGGACCCCAGCAAC	ATAGTCGACTCATTCACCGGAGGCAGTA	Yeast two hybrid system
	GAGGATTCTGATTTGAAGAG	TCACCGGAGGCAGTAGGTGCC	RT-PCR
	CGGTTTGTATCCTCCGAGTCAC	CTGGTTTCGCATTCATTTCCT	Real-time PCR
MeCIPK15	CGGAATTCATGGAAAACAAAGGGCACGT	CGGGATCCTTAGGATGTAGCATAAGGTG	Yeast two hybrid system
	AAGAGAAAAAGAAAGAGGTG	GCATAAGGTGAAGCTGCCTGC	RT-PCR
	ATGGGTTACTTCATACTACCTGTG	GATAGCCAGCCAATAGAACATAC	Real-time PCR
MeCIPK16	CGGAATTCATGGAGCATAAAGGGAATG	ATAGTCGACCTAGGAAGAATTTTCTTG	Yeast two hybrid system
	AGAAAGAGTTGGGCAAGCCT	CTAGGAAGAATTTTCTTGTTG	RT-PCR
	ACAGCAGAGGCGTCTATCACA	CATACAAGATTACACCGCAAGAC	Real-time PCR
MeCIPK17	AAAAAGCAGGCTTAATGAAGTCTCGTGGGAGTGC	AGAAAGCTGGGTATGCTGGCACCACAGTAGCACC	Yeast two hybrid system
	GCTCCAATAGGGCCTGTGGC	TCATGCTGGCACCACAGTAGC	RT-PCR
	GACGCTCGGAGAAGGGAC	CTTCATCCTCTTTCAACCTCC	Real-time PCR
MeCIPK18	CGGAATTCATGGCAGAAAGGAGCAGAG	CGGGATCCTCAGGCAATCGTAGAAGTGCCG	Yeast two hybrid system
	ACAACGGAGGCAAATCAAAGC	GCAATCGTAGAAGTGCCGGCG	RT-PCR
	CTAAGGGTCGGTTGAGGGGAGG	TGAAAGCACTGAGCCCGAAAT	Real-time PCR
MeCIPK19	CGGAATTCATGGCAGCCAGAATCCAAGC	CGGGATCCCTATTCAGTATCTGAAGTTG	Yeast two hybrid system
	AGAATTACATCATTACCTAG	AGGTGTGAATGTTCAGGAAGG	RT-PCR
	AAGAAGGTGGTGAGGAGGGAG	TCCTTGCTACAGAACTCCTCGT	Real-time PCR
MeCIPK20	CGGGATCCATGGAGAAGAAAGGTGCTAT	AACTGCAGCTATGATTGCTGCTGATCA	Yeast two hybrid system
	CCCAGAAAGAAGTTATAGCAG	GATTGCTGCTGATCATTCCCT	RT-PCR
	CGTTCTATTGGCTGGTTATCT	CAATGGCGATTCTTGAGTTAG	Real-time PCR
MeCIPK21	AATGCCCAAACCCTCAAGTTTC	GATGAATAGCCTCCAAGCTCAT	RT-PCR
	ATTCCCATTGTGGTTTACTGAG	TCCAAAGGAAGGCACATAGTC	Real-time PCR
MeCIPK22	CGGAATTCATGAGCGTGAAGGTGCCTTC	ATAGTCGACTTAACTCATTACCTCAGTG	Yeast two hybrid system
	AAAAAGGATACAAGCCTCCTC	CTCATTACCTCAGTGGAAAC	RT-PCR
	GTTATGATGGTACAGGCTCCG	ACAGGTTTCCCTTTCCTTTCT	Real-time PCR
MeCIPK23	CGGAATTCATGGCTTCTCGAGGGAGTGCTG	ATAGTCGACTCATGCCGGTACGACAGAA	Yeast two hybrid system
	GAAGCGAGAATCTCCTATAGG	ACGACAGAAGAACCACTTATC	RT-PCR
	GCTGAAGTTAGCCTTGATGATGT	TACTGAGGTTGAGACCCTGAGAT	Real-time PCR
MeCIPK24	CGGAATTCATGAAAAAGGTGACGAGGAAG	CGGGATCCTCACTCCTTATCTTCACATCC	Yeast two hybrid system
	GCAGTCAGAAAATAGTGAGGGT	TATCTTCACATCCACAGAGTAG	RT-PCR
	CTTTGAGATGATTACCCTGTCCCA	AGAAGCCTTTCGGACATCTACCA	Real-time PCR
	CGGGATCCATGAAAAAGGTGACGAGGAAG	CGGAATTCTCACTCCTTATCTTCACATCC	Yeast complementation test
MeCIPK25	AGCCATATGATGGAGGTCGAAACAGAGCG	ATAGTCGACCTAGTTGCCACTTGTCCTTTC	Yeast two hybrid system
	TCAGAAACAAATCATTCTCCAC	ACTTGTCCTTTCTAGTTGGTG	RT-PCR
	TAAAGCCATTCACAAGGACC	GGCAAATAACTCACCACCTCT	Real-time PCR
MeCIPK26	AAAAAGCAGGCTTAATGAGTCAACCTAAAATCAAG	AGAAAGCTGGGTACTTCATCTCTTGCATGTCATC	Yeast two hybrid system
	CATCATGTAACTGAGAAGAAG	TTCATCTCTTGCATGTCATCC	RT-PCR
	CCTATGACCCGCATCACTAT	CATTAGCAGGGCGTTTAGAT	Real-time PCR
Actin	GCCTCCCAAGGTAGCTTTCA	GGTTAATGCAGGGCTCCACT	RT-PCR
MeSOS1	GACTAGTATGGCGACTGTGATCGAGG	ATAGTCGACTTAGGTAGCCTGGCGGAAAGA	Yeast complementation test
