# Supplementary material for: Expression Patterns and Identified Protein-Protein Interactions Suggest That Cassava CBL-CIPK Signal Networks Function in Responses to Abiotic Stresses
Source: Front Plant Sci. 2018 Mar 2;9:269. doi: 10.3389/fpls.2018.00269 (PMC5841119; doi:10.3389/fpls.2018.00269)
Supplement: Table S2 — Promoter analysis of MeCBL and MeCIPK genes. Types of potential cis-acting elements along with their functions (left) were identified in the 2,000 bp up-stream regions of 8 CBL genes and 26 CIPK genes (top). [file Table2.XLS]

## Sheet: Sheet1
Table S2. Promoter analysis of MeCBLs and MeCIPKs genes
Type	Element	Function	MeCBL1	MeCBL2	MeCBL4	MeCBL5	MeCBL6	MeCBL8	MeCBL9	MeCBL10	MeCIPK1	MeCIPK2	MeCIPK3	MeCIPK4	MeCIPK5	MeCIPK6	MeCIPK7	MeCIPK8	MeCIPK9	MeCIPK10	MeCIPK11	MeCIPK12	MeCIPK13	MeCIPK14	MeCIPK15	MeCIPK16	MeCIPK17	MeCIPK18	MeCIPK19	MeCIPK20	MeCIPK21	MeCIPK22	MeCIPK23	MeCIPK24	MeCIPK25	MeCIPK26
Common elements	CAAT-box	common cis-acting element in promoter and enhancer regions	25	28	36	31	35	37	29	36	22	25	23	34	32	27	19	36	32	24	22	28	32	37	34	44	35	30	42	39	14	36	32	21	26	27
	TATA-box	core promoter element around -30 of transcription start	38	64	36	47	172	39	68	128	42	74	58	87	103	97	173	27	43	58	86	200	51	95	64	50	104	101	104	64	147	109	104	32	118	55
Light responsive related elements	CT1-motif	light responsive element									1		1
	GT1-motif	light responsive element	1	2			1		2	1				3		1								2	1	1					1			1	1	1
	Box I	light responsive element		1	5	2	3	1		3	1	1		1	5	2	2	1	1		3	2	3	2		2	1		3		2	2	1		4
	3-AF1 binding site	light responsive element			1				1																1	1						2	1
	4cl-CMA2a	light responsive element								1
	4cl-CMA2b	light responsive element			1																															1
	Sp1	light responsive element	1			1		1	3	3	1			5		2	3		1		1				2		1	1	2			1	2	1
	ATC-motif	part of a conserved DNA module involved in light responsiveness			1										1											1
	ATCC-Motif	part of a conserved DNA module involved in light responsiveness																									1
	ATCT-motif	part of a conserved DNA module involved in light responsiveness						1							1	1		1		2		2		3			2	1	1	2				1	1
	AE-box	part of a module for light response		1	1				1	2								1	1				1			2			1						1
	GATT-motif	part of a light responsive element																						1
	box II	part of a light responsive element																						1			1
	chs-CMA2a	part of a light responsive element																							1			1
	Box II	part of a light responsive element																									1
	CG-motif	part of a light responsive element																										1
	Gap-box	part of a light responsive element																2
	chs-CMA1a	part of a light responsive element															1				1	1								1					1
	chs-Unit 1 m1	part of a light responsive element																											1
	rbcS-CMA7a	part of a light responsive element														3									1					1
	CAG-motif	part of a light response element											1
	TGGCA-motif	part of a light responsive element											1
	TCCC-motif	part of a light responsive element											2	1			1					1							1							1
	TCT-motif	part of a light responsive element			1					2			1		1	1			1		1					2				1	1		2
	TGG-motif	part of a light responsive element																								1	1		1				1
	AT1-motif	part of a light responsive module					2			1						1	2				2	1						1	3			1	1
	CATT-motif	part of a light responsive element	1		1			2				1		2		1				2	1		1		1			1		1	2					1
	GA-motif	part of a light responsive element			1				1		1	1	1			2			1						1	3		1		2				1		1
	GAG-motif	part of a light responsive element		1				3	2	1	2					1		1	1		1		1					1		1		1	1			1
	I-box	part of a light responsive element		1			2	1	1		1		1			3		1	1		2	3		1	1	2		1		1		1	2		1	3
	LAMP-element	part of a light responsive element						1												1						1				1
	L-box	part of a light responsive element			1																							1								1
	GATA-motif	part of a light responsive element					3		1							4		2	1		1	1		2		1				1		1	1			1
	Pc-CMA2c	part of a light responsive element		1
	MRE	MYB binding site involved in light responsiveness					1			1		1			2									1	1										1
	Box 4	part of a conserved DNA module involved in light responsiveness	1	3	2	1	6	1	4	5	3	3	1	7	5	3	9		1	1	1	16	2	4	1	1	7	1	5	11	6	3	4	5	1
	G-Box	cis-acting regulatory element involved in light responsiveness						1	1	1	2		1	1	2		1	2	1	2	1			2					2	1	1	1		1
	G-box	cis-acting regulatory element involved in light responsiveness	1	2				3	2	1	4		2	3	3	1	2	5		2	2			2				2	5	3	1	2	3	5		1
	ACE	cis-acting element involved in light responsiveness			1							2		1	2			1	1			2		1	1		2		2	1	1		1	1
	as-2-box	involved in shoot-specific expression and light responsiveness	2		1	1					1			1						1				1				1	1					1
	ACA-motif	part of gapA in (gapA-CMA1) involved with light responsiveness																1
Hormone responsive elements	ABRE	cis-acting element involved in the abscisic acid responsiveness						1	1		2		1	1	1	1		2		2	3			2				1	3	1	1	1	1	1		1
	CGTCA-motif	cis-acting regulatory element involved in the MeJA-responsiveness		2	1						2	2		3		3		2	3		3		1	4	1	1		5	4	2			1	1
	ERE	ethylene-responsive element			1	1	1			1	1				4	1			1		1	1	1	1		1	1		2			1			1
	GARE-motif	gibberellin-responsive element	1	1		1		1	1				1	1	1	3				1	1		2	1	2	1			1							2
	P-box	gibberellin-responsive element			1	1	2		1				1							1		1
	TGA-box	part of an auxin-responsive element										1		1				1
	TGA-element	auxin-responsive element		1			1			1	1			1						1						1							1	1
	TGACG-motif	cis-acting regulatory element involved in the MeJA-responsiveness		2	1						2	2		3		3		2	1		1		1	4	1	1		5	4	2			1	1
	TCA-element	element involved in salicylic acid responsiveness	1	4	4	1	2	1		1	2	3	2		2		1	4		3	1	1	2		2	1	1		1	2	3	3	2	1	4	3
	TATC-box	cis-acting element involved in gibberellin-responsiveness		1							1														1
	CE1	cis-acting element associated to ABRE, involved in ABA responsiveness														1												1
Plant development related elements	GCN4-Motif	cis-regulatory element involved in endosperm expression									1	2													1									1
	HD-Zip 2	element involved in the control of leaf morphology development		1															1		1	1		1								1
	RY-element	cis-acting regulatory element involved in seed-specific regulation			1																1
	CAT-box	cis-acting regulatory element related to meristem expression									1		1	1				1	1	1				1												1
	CCGTCC-box	cis-acting regulatory element related to meristem specific activation			1			1				1		2			1			1								1
	HD-Zip 1	element involved in differentiation of the palisade mesophyll cells		1															1		1	1		1								1
	MBSI	MYB binding site involved in flavonoid biosynthetic genes regulation							2
	MBSII	MYB binding site involved in flavonoid biosynthetic genes regulation					1									1
	MSA-like	cis-acting element involved in cell cycle regulation							1					1																			1
	Nodule-site2	nodule specific factor binding site					1																			1
	O2-site	cis-acting regulatory element involved in zein metabolism regulation		1	1	1	2						2			1			2				1		1	1			1		1	1
	Skn-1_motif	cis-acting regulatory element required for endosperm expression	3	4	1	4	3	2	2	2	3	1		2	1		2	1			1		3	1	3	3		2	2	3		4	2	1	1	1
	circadian	cis-acting regulatory element involved in circadian control	1	1	1	1	1	2	3				3	1			1	3	1	1		2	4		1	4				1		1	1	3	1	2
Abiotic stress related elements	HSE	cis-acting element involved in heat stress responsiveness					4	1	4	4					2	4	3	1	1	2		7	3	3	2	1	3	3	3	3	5	2	1		3	2
	LTR	cis-acting element involved in low-temperature responsiveness				2		2	1		1		1						2	2
	MBS	MYB binding site involved in drought-inducibility	2		1	1		4			6	1	2	1				2	2		1		2	1	1	1		2	1			1	1			2
	TC-rich repeats	cis-acting element involved in defense and stress responsiveness	1	1	2	1	1	1	3	1	2		4	1	1	1	2		3	1	1			4	1	1		3	2	1	2	1	1	1	3	1
